# Supplementary material for: Endothelium‐Treg Communication Through Extracellular Vesicle Transfer Exacerbates Acute Respiratory Distress Syndrome
Source: J Extracell Vesicles. 2026 Feb 8;15(2):e70235. doi: 10.1002/jev2.70235 (PMC12884014; doi:10.1002/jev2.70235)
Supplement: Supplementary file 1 — Supplementary Table: jev270235‐sup‐0001‐TableS1.xlsx [file JEV2-15-e70235-s005.xlsx]

## Sheet: Sheet1
	Group	EV concentrations (µg proteins/µL)	Endotoxin levels (EU/mL)
	Supernatants	/	>1
	prior to ultracentrifugation	/	>1
		/	>1
		/	>1
		/	>1
		/	>1
	LPS-EC-EVs	1.5	0.026
		1.7	0.025
		1.9	0.024
		1.8	0.033
		1.7	0.025
		1.5	0.023
