# Supplementary material for: Endothelium‐Treg Communication Through Extracellular Vesicle Transfer Exacerbates Acute Respiratory Distress Syndrome
Source: J Extracell Vesicles. 2026 Feb 8;15(2):e70235. doi: 10.1002/jev2.70235 (PMC12884014; doi:10.1002/jev2.70235)
Supplement: Supplementary file 2 — Supplementary Table: jev270235‐sup‐0002‐TableS2.xlsx [file JEV2-15-e70235-s003.xlsx]

## Sheet: Sheet1
	Control (n=5)	ARDS (n=9)
Age, median (IQR), yrs	40 (35 to 46)	62 ( 52 to 75)
Male, n (%)	5 (100)	6 (67)
Comorbidities, n (%)
Diabetes	0 (0)	2 (22)
Hypertension	1 (20)	3 (33)
Cardiovascular	0 (0)	1 (11)
Main reason for ARDS, n (%)
Community-acquired pneumonia	/	6 (67)
Pancreatitis	/	2 (22)
Traumatic	/	1 (11)
P/F ratio, median (IQR), mmHg	/	150.7 (128.3 to 185.3 )
Mortality, n (%)
28-day	/	1 (11)
