# Supplementary material for: Endothelium‐Treg Communication Through Extracellular Vesicle Transfer Exacerbates Acute Respiratory Distress Syndrome
Source: J Extracell Vesicles. 2026 Feb 8;15(2):e70235. doi: 10.1002/jev2.70235 (PMC12884014; doi:10.1002/jev2.70235)
Supplement: Supplementary file 3 — Supplementary Table: jev270235‐sup‐0003‐TableS3.xlsx [file JEV2-15-e70235-s001.xlsx]

## Sheet: Sheet1
	Gene name	Gene synonym
	ABCG2	ABCP, BCRP, CD338, EST157481, MXR
	ADAM10	CD156C, HsT18717, kuz, MADM
	ADGRG1	GPR56, TM7LN4, TM7XN1
	ADIPOQ	ACDC, ACRP30, adiponectin, apM1, GBP28
	ALCAM	CD166, MEMD
	ALDH1A1	ALDH1, PUMB1, RALDH1
	AMIGO1	AMIGO, KIAA1163
	AMIGO2	ALI1, DEGA
	ANPEP	CD13, gp150, LAP1, p150, PEPN
	ANXA1	ANX1, LPC1
	AXL	ARK, JTK11, Tyro7, UFO
	BCAM	CD239, LU
	BOC	CDON2
	CADM3	BIgR, FLJ10698, IGSF4B, Necl-1, NECL1, SynCAM3, TSLL1
	CADM4	IGSF4C, Necl-4, SynCAM4, TSLL2
	CAV1	CAV
	CCR2	CC-CKR-2, CD192, CKR2, CMKBR2, FLJ78302, MCP-1-R
	CCR6	BN-1, CD196, CKR-L3, CMKBR6, DCR2, DRY-6, GPR-CY4, GPR29, STRL22
	CD151	PETA-3, RAPH, SFA-1, TSPAN24
	CD20	B1, Bp35, CD20, MS4A2
	CD22	SIGLEC-2, SIGLEC2
	CD24	CD24A
	CD26	ADCP2, CD26, DPPIV
	CD27	S152, TNFRSF7, Tp55
	CD274	B7-H, B7-H1, B7H1, PD-L1, PDCD1LG1, PDL1
	CD33	FLJ00391, p67, SIGLEC-3, SIGLEC3
	CD36	FAT, GP3B, GP4, GPIV, SCARB3
	CD44	CD44R, CSPG8, HCELL, IN, MC56, MDU2, MDU3, MIC4, Pgp1
	CD63	ME491, MLA1, TSPAN30
	CD81	TAPA-1, TAPA1, TSPAN28
	CD9	BA2, MIC3, MRP-1, P24, TSPAN29
	CDCP1	CD318, SIMA135
	CDH1	CD324, UVO, uvomorulin
	CDH11	CAD11, OB
	CDH12	Br-cadherin, CDHB
	CDH13	CDHH
	CDH15	CDH14, CDH3
	CDH17	cadherin, HPT-1
	CDH2	CD325, CDHN, NCAD
	CDH3	CDHP, PCAD
	CDH4
	CDH5	7B4, CD144
	CDH6
	CDHR5	FLJ20219, MU-PCDH, MUCDHL, MUPCDH
	CDON	CDO, CDON1, ORCAM
	CEACAM1	BGP, BGP1, CD66a
	CEACAM3	CD66d, CGM1
	CEACAM5	CD66e, CEA
	CLDN1	ILVASC, SEMP1
	CLDN10	CPETRL3, OSP-L
	CLDN11	OSP, OTM
	CLDN12
	CLDN17	MGC126552, MGC126554
	CLDN19
	CLDN3	C7orf1, CPE-R2, CPETR2, HRVP1, RVP1
	CLDN4	CPE-R, CPETR, CPETR1, hCPE-R, WBSCR8
	CLDN6
	CLDN8
	CLEC1B	CLEC2
	CLEC5A	CLECSF5, MDL-1
	CLMP	ACAM, ASAM, FLJ22415
	CLSTN1	CDHR12, CSTN1, KIAA0911
	CPM
	CSPG4	CSPG4A, HMW-MAA, MCSP, MCSPG, MEL-CSPG, MSK16, NG2
	CTLA4	CD, CD152, CELIAC3, CTLA-4, GSE, IDDM12
	CXADR	CAR
	CXCL16	CXCLG16, SR-PSOX, SRPSOX
	CXCR4	CD184, D2S201E, fusin, HM89, HSY3RR, LESTR, NPY3R, NPYR, NPYY3R
	DSC1	CDHF1
	DSC2	CDHF2, DSC3
	DSC3	CDHF3, DSC, DSC1, DSC2, DSC4
	DSCAM	CHD2-42, CHD2-52
	DSCAML1	KIAA1132
	DSG1	CDHF4, DSG
	DSG2	CDHF5
	DSG3	CDHF6
	DSG4	CDHF13, LAH
	EFNB2	EPLG5, Htk-L, HTKL, LERK5, MGC126226, MGC126227, MGC126228
	EGFR	ERBB, ERBB1
	EMCN	MUC14
	EPCAM	17-1A, 323/A3, CD326, CO-17A, EGP-2, EGP34, EGP40, Ep-CAM, ESA, GA733-2, HEA125, KS1/4, KSA, Ly74, M4S1, MH99, MIC18, MK-1, MOC31, TACST-1, TACSTD1, TROP1
	EPHA2	ECK
	ERBB2	CD340, HER-2, HER2, NEU, NGL
	ESAM	W117m
	F11R	CD321, JAM-1, JAM-A, JAM1, JAMA, JCAM, PAM-1
	FN1	CIG, FINC, GFND2, LETS, MSF
	FOLH1	FOLH, GCP2, GCPII, NAALAD1, NAALAdase, PSM, PSMA
	GPA33	A33
	GPC1	glypican
	GSN	DKFZp313L0718
	HEPACAM	FLJ25530, GLIALCAM
	HLA-A
	HLA-DRA	HLA-DRA1
	ICAM1	BB2, CD54
	ICAM2	CD102
	ICAM4	CD242, LW
	IL1RAPL1	IL1R8, IL1RAPL, MRX10, MRX21, MRX34, OPHN4, TIGIRR-2
	IL6	BSF2, HGF, HSF, IFNB2, IL-6
	ILK
	ITGA1	CD49a, VLA1
	ITGA11	HsT18964
	ITGA2	CD49B
	ITGA2B	CD41, CD41B, GP2B, PPP1R93
	ITGA3	CD49c, GAP-B3, MSK18, VCA-2, VLA3a
	ITGA4	CD49D
	ITGA4B7
	ITGA5	CD49e, FNRA
	ITGA6	CD49f
	ITGA8
	ITGA9	ALPHA-RLC, ITGA4L, RLC
	ITGAL	CD11A, LFA-1
	ITGAM	CD11B, CR3A, MAC-1
	ITGAV	CD51, MSK8, VNRA, VTNR
	ITGAX	CD11C
	ITGB1	CD29, FNRB, GPIIA, MDF2, MSK12
	ITGB1	CD29, FNRB, GPIIA, MDF2, MSK12
	ITGB2	CD18, LFA-1, MAC-1, MFI7
	ITGB3	CD61, GP3A, GPIIIa
	ITGB4	CD104
	ITGB5
	ITGB6
	ITGB7
	ITGB8
	JAM2	C21orf43, CD322, JAM-B, JAMB, VE-JAM
	JAM3	JAM-C, JAMC
	JAML	AMICA, AMICA1, Gm638
	KIT	C-Kit, CD117, PBT, SCFR
	L1CAM	CD171, HSAS, HSAS1, MASA, MIC5, S10, SPG1
	LAG3	CD223
	LAMP1	CD107a
	LAMP2	CD107b
	LGALS9	LGALS9A
	LGR5	FEX, GPR49, GPR67, HG38
	LYN	JTK8
	MADCAM1	MACAM1
	MCAM	CD146, HEMCAM, MelCAM, METCAM, MUC18
	MICA	PERB11.1
	MICB	PERB11.2
	MMP9	CLG4B
	MUC1	ADMCKD, ADMCKD1, CD227, MCD, MCKD, MCKD1, PEM, PUM
	MUC16	CA125, FLJ14303
	MUC19	FLJ35746
	MUC4
	NCAM1	CD56, NCAM
	NECTIN1	CD111, CLPED1, ED4, HIgR, HVEC, OFC7, PRR, PRR1, PVRL1, PVRR1, SK-12
	NECTIN2	CD112, HVEB, PRR2, PVRL2, PVRR2
	NECTIN3	CD113, CDw113, DKFZP566B0846, nectin-3, PPR3, PVRL3, PVRR3
	NECTIN4	LNIR, nectin-4, PRR4, PVRL4
	NES	FLJ21841
	NFASC	FLJ46866, KIAA0756, NF, NRCAML
	NGFR	CD271, p75NTR, TNFRSF16
	NLGN1	KIAA1070
	NT5E	CALJA, CD73, eN, eNT, NT5
	NTRK3	TRKC
	PAR2	GPR11, PAR2
	PCDH1	pc42
	PCDH15	CDHR15, DFNB23, USH1F
	PCDH17	PCDH68, PCH68
	PCDH19	EFMR, EIEE9, KIAA1313
	PCDH8	ARCADLIN, PAPC
	PCDHA1
	PCDHGC3	PC-43, PC43, PCDH-GAMMA-C3, PCDH2
	PDCD1	CD279, hSLE1, PD-1, PD1, SLEB2
	PDPN	aggrus, Gp38, GP40, PA2.26, T1A-2
	PECAM1	CD31
	PLAU	UPA, URK
	PLAUR	CD87, UPAR, URKR
	PLXNB1	KIAA0407, PLXN5, SEP
	PROM1	AC133, CD133, CORD12, MCDR2, PROML1, RP41, STGD4
	PTPRJ	CD148, DEP1, HPTPeta
	RETN	ADSF, FIZZ3, RETN1
	SELE	CD62E, ELAM, ELAM1, ESEL
	SELL	CD62L, hLHRc, LAM-1, LAM1, Leu-8, LNHR, LSEL, Lyam-1, LYAM1, PLNHR
	SIGLEC1	CD169, dJ1009E24.1, FLJ00051, FLJ00055, FLJ00073, FLJ32150, sialoadhesin, SIGLEC-1, SN
	SIGLECF
	SIGLEC5	CD170, CD33L2, OB-BP2, SIGLEC-5
	SIGLEC6	CD327, CD33L, CD33L1, OB-BP1, SIGLEC-6
	SIGLEC7	CD328, p75/AIRM1, QA79, SIGLEC-7, SIGLEC19P, SIGLECP2
	SIGLEC9	CD329
	TACSTD2	EGP-1, GA733-1, M1S1, TROP2
	TENM1	ODZ1, ODZ3, TEN-M1, TEN1, TNM
	TENM2	KIAA1127, ODZ2, Ten-M2, TEN2
	TENM4	KIAA1302, ODZ4, Ten-M4, TEN4
	THY1	CD90
	TICAM2	TICAM-2, TIRP, TRAM
	TIM3	CD366, FLJ14428, Tim-3, TIM3, TIMD3
	TIMP2	CSC-21K
	TMEM204	C16orf30, CLP24, FLJ20898
	TPBG	5T4, 5T4-AG
	ULBP1	RAET1I
	ULBP2	RAET1H
	ULBP3	RAET1N
	VCAM1	CD106
	TNFRSF9	4-1BB, CD137, ILA
	AIF1	AIF-1, Em:AF129756.17, IBA1, IRT-1
	HAVCR1	CD365, HAVCR, HAVCR-1, KIM1, TIM-1, TIM1, TIMD1
	VEGFA	VEGF, VEGF-A, VPF
	APOE	AD2
	C9
	CCR4	CC-CKR-4, CD194, ChemR13, CKR4, CMKBR4, k5-5
	CD14
	CD163	M130, MM130, SCARI1
	CD19
	CD1C	CD1
	CD28
	CD38
	CD3E
	CD4
	CD40	Bp50, p50, TNFRSF5
	CD5	LEU1, T1
	CD68	DKFZp686M18236, GP110, LAMP4, macrosialin, SCARD1
	CD80	B7-1, B7.1, CD28LG, CD28LG1
	CD86	B7-2, B7.2, CD28LG2
	CD8A	CD8
	CLEC4C	BDCA2, CD303, CLECSF11, CLECSF7, DLEC, HECL
	CLEC9A	CD370, DNGR-1, HEEE9341, UNQ9341
	CR1	CD35, KN
	CR2	C3DR, CD21
	CSF3R	CD114, GCSFR
	CUBN	gp280, IFCR, MGA1
	CXCR2	CD182, CMKAR2, IL8RB
	EMCN	MUC14
	ENG	CD105, END, HHT1, ORW, ORW1
	FAS	APO-1, APT1, CD95, FAS1, TNFRSF6
	FCGR1A	CD64, CD64A
	ICOS	AILIM, CD278
	IGF2	C11orf43, FLJ44734, IGF-II
	IL2RA	CD25, IDDM10, IL2R
	IL2RB	CD122, IL15RB
	IL3RA	CD123
	IL7R	CD127, IL7RA
	KLRD1	CD94
	LRP2	DBS, gp330
	MPO
	MRC1	bA541I19.1, CD206, CLEC13D, CLEC13DL, MRC1L1
	NCR1	CD335, LY94, NK-p46, NKP46
	NPHS1	CNF, NPHN
	PTPRC	CD45, GP180, LCA, T200
	SDC1	CD138, SDC, SYND1, syndecan
	SIRPA	BIT, CD172a, MFR, MYD-1, P84, PTPNS1, SHPS-1, SHPS1, SIRP, SIRP-ALPHA-1, SIRPalpha, SIRPalpha2
	SLC12A1	NKCC2
	SLC12A3	NCCT
	SLC34A1	NAPI-3, NPT2, NPTIIa, SLC11, SLC17A2
	SLC5A12	MGC52019, SMCT2
	SLC5A2	SGLT2
	THBD	CD141
	XCR1	CCXCR1, GPR5
	TMEM119	OBIF
	ACE2
	AQP1
