# Supplementary material for: Endothelium‐Treg Communication Through Extracellular Vesicle Transfer Exacerbates Acute Respiratory Distress Syndrome
Source: J Extracell Vesicles. 2026 Feb 8;15(2):e70235. doi: 10.1002/jev2.70235 (PMC12884014; doi:10.1002/jev2.70235)
Supplement: Supplementary file 4 — Supplementary Table: jev270235‐sup‐0004‐TableS4.xlsx [file JEV2-15-e70235-s002.xlsx]

## Sheet: Sheet1
	Forward	Reverse
Il6	TAGTCCTTCCTACCCCAATTTCC	TTGGTCCTTAGCCACTCCTTC
Il1β	GCAACTGTTCCTGAACTCAACT	ATCTTTTGGGGTCCGTCAACT
Tnfα	CAGGCGGTGCCTATGTCTC	CGATCACCCCGAAGTTCAGTAG
Tgfb1	CCACCTGCAAGACCATCGAC	CTGGCGAGCCTTAGTTTGGAC
Icos	TCCAGCAGTTAAAAATGCGATTG	ATCCTCCACTAAGGTTCCTTTCT
Il10	CTTACTGACTGGCATGAGGATCA	GCAGCTCTAGGAGCATGTGG
Ctla4	CATGGTGTCGCCAGCTTTC	GGTAATCTAGGAAGCCCACTGTA
Il21	GGACCCTTGTCTGTCTGGTAG	TGTGGAGCTGATAGAAGTTCAGG
Foxp3	CCCATCCCCAGGAGTCTTG	ACCATGACTAGGGGCACTGTA
β-actin	GGCTGTATTCCCCTCCATCG	CCAGTTGGTAACAATGCCATGT
